# Supplementary material for: Quantifying variances in comparative RNA secondary structure prediction
Source: BMC Bioinformatics. 2013 May 1;14:149. doi: 10.1186/1471-2105-14-149 (PMC3667108; doi:10.1186/1471-2105-14-149)
Supplement: Additional file 1 — Information on the 50 RNA families randomly selected from Rfam. [file 1471-2105-14-149-S1.txt]

#=GF AC RF01794	#=GF ID sok	#=GF DE sok antitoxin
#=GF AC RF00465	#=GF ID JEV_hairpin	#=GF DE Japanese encephalitis virus (JEV) hairpin structure
#=GF AC RF00507	#=GF ID Corona_FSE	#=GF DE Coronavirus frameshifting stimulation element
#=GF AC RF01707	#=GF ID JUMPstart	#=GF DE JUMPstart RNA
#=GF AC RF00362	#=GF ID Pospi_RY	#=GF DE Pospiviroid RY motif stem loop
#=GF AC RF01705	#=GF ID Flavo-1	#=GF DE Flavo-1 RNA
#=GF AC RF01708	#=GF ID L17DE	#=GF DE L17 ribosomal protein downstream element
#=GF AC RF01418	#=GF ID HIV_POL-1_SL	#=GF DE HIV pol-1 stem loop
#=GF AC RF01740	#=GF ID gyrA	#=GF DE gyrA RNA
#=GF AC RF01960	#=GF ID SSU_rRNA_eukarya	#=GF DE Eukaryotic small subunit ribosomal RNA
#=GF AC RF01050	#=GF ID Sacc_telomerase	#=GF DE Saccharomyces telomerase
#=GF AC RF01696	#=GF ID Chlorobi-1	#=GF DE Chlorobi-1 RNA
#=GF AC RF01066	#=GF ID 6C	#=GF DE 6C RNA
#=GF AC RF00236	#=GF ID ctRNA_pGA1	#=GF DE ctRNA
#=GF AC RF01781	#=GF ID ASdes	#=GF DE ASdes TB sRNA
#=GF AC RF00506	#=GF ID Thr_leader	#=GF DE Threonine operon leader
#=GF AC RF00061	#=GF ID IRES_HCV	#=GF DE Hepatitis C virus internal ribosome entry site
#=GF AC RF00167	#=GF ID Purine	#=GF DE Purine riboswitch
#=GF AC RF00434	#=GF ID BTE	#=GF DE Luteovirus cap-independent translation element (BTE)
#=GF AC RF01844	#=GF ID SmY	#=GF DE SmY spliceosomal RNA
#=GF AC RF00494	#=GF ID snoU2_19	#=GF DE Small nucleolar RNA U2-19
#=GF AC RF01759	#=GF ID sucC	#=GF DE sucC RNA
#=GF AC RF00183	#=GF ID G-CSF_SLDE	#=GF DE G-CSF factor stem-loop destabilising element (SLDE)
#=GF AC RF01718	#=GF ID Polynucleobacter-1	#=GF DE Polynucleobacter-1 RNA
#=GF AC RF01720	#=GF ID Pseudomon-Rho	#=GF DE Pseudomon-Rho RNA
#=GF AC RF01728	#=GF ID STAXI	#=GF DE STAXI RNA
#=GF AC RF01717	#=GF ID PhotoRC-II	#=GF DE PhotoRC-II RNA
#=GF AC RF00374	#=GF ID Gammaretro_CES	#=GF DE Gammaretrovirus core encapsidation signal
#=GF AC RF01855	#=GF ID Plant_SRP	#=GF DE Plant signal recognition particle RNA
#=GF AC RF01857	#=GF ID Archaea_SRP	#=GF DE Archaeal signal recognition particle RNA
#=GF AC RF00050	#=GF ID FMN	#=GF DE FMN riboswitch (RFN element)
#=GF AC RF01732	#=GF ID asd	#=GF DE asd RNA
#=GF AC RF00048	#=GF ID Entero_CRE	#=GF DE Enterovirus cis-acting replication element
#=GF AC RF00467	#=GF ID RSV_PBS	#=GF DE Rous sarcoma virus (RSV) primer binding site (PBS)
#=GF AC RF00233	#=GF ID Tymo_tRNA-like	#=GF DE Tymovirus/Pomovirus tRNA-like 3' UTR element
#=GF AC RF00017	#=GF ID Metazoa_SRP	#=GF DE Metazoan signal recognition particle RNA
#=GF AC RF00020	#=GF ID U5	#=GF DE U5 spliceosomal RNA
#=GF AC RF00168	#=GF ID Lysine	#=GF DE Lysine riboswitch
#=GF AC RF01959	#=GF ID SSU_rRNA_archaea	#=GF DE Archaeal small subunit ribosomal RNA
#=GF AC RF00436	#=GF ID UnaL2	#=GF DE UnaL2 LINE 3' element
#=GF AC RF00523	#=GF ID Prion_pknot	#=GF DE Prion pseudoknot
#=GF AC RF01071	#=GF ID OLE	#=GF DE Ornate Large Extremophilic RNA
#=GF AC RF01734	#=GF ID crcB	#=GF DE crcB RNA
#=GF AC RF00481	#=GF ID HCV_X3	#=GF DE Hepatitis C virus 3'X element
#=GF AC RF00177	#=GF ID SSU_rRNA_bacteria	#=GF DE Bacterial small subunit ribosomal RNA
#=GF AC RF00198	#=GF ID SL1	#=GF DE SL1 RNA
#=GF AC RF01769	#=GF ID greA	#=GF DE Enterobacteria greA leader
#=GF AC RF01754	#=GF ID radC	#=GF DE radC RNA
#=GF AC RF00140	#=GF ID Alpha_RBS	#=GF DE Alpha operon ribosome binding site
#=GF AC RF01518	#=GF ID pRNA	#=GF DE NoRC assoicated RNA, pRNA
